# Supplementary material for: Efficacy of Multiple Exercise Therapy after Coronary Artery Bypass Graft: A Systematic Review of Randomized Control Trials
Source: Rev Cardiovasc Med. 2023 May 9;24(5):141. doi: 10.31083/j.rcm2405141 (PMC11273060; doi:10.31083/j.rcm2405141)
Supplement: Supplementary file 1 [file 2153-8174-24-5-141-s1.zip]

Archive with 1 entries (1 files):
- 2153-8174-24-5-141-s1.docx
